# Supplementary material for: ﻿Orobancheingens (Orobanchaceae) – a poorly known species of the Greater Caucasus: taxonomic problems, distribution, hosts and habitats
Source: PhytoKeys. 2022 Mar 17;193:55–66. doi: 10.3897/phytokeys.193.79886 (PMC8948169; doi:10.3897/phytokeys.193.79886)
Supplement: XML Treatment for Orobanche ingens [file phytokeys.193.79886-treatment1.xml]

<!DOCTYPE tp:taxon-treatment
  PUBLIC "-//TaxonX//DTD Taxonomic Treatment Publishing DTD v0 20100105//EN" "tax-treatment-NSO.dtd">
<tp:taxon-treatment xmlns:tp="http://www.plazi.org/taxpub"><tp:treatment-meta><kwd-group><label>Taxon classification</label><kwd>
              <named-content content-type="kingdom">Plantae</named-content>
            </kwd><kwd>
              <named-content content-type="order">Lamiales</named-content>
            </kwd><kwd>
              <named-content content-type="family">Orobanchaceae</named-content>
            </kwd></kwd-group><mixed-citation publication-type="journal"><person-group><name><surname>Piwowarczyk</surname><given-names>Renata</given-names></name><name><surname>Pedraja</surname><given-names>Óscar Sánchez</given-names></name><name><surname>Fateryga</surname><given-names>Alexander V.</given-names></name><name><surname>Svirin</surname><given-names>Sergey A.</given-names></name></person-group><article-title>﻿<italic><tp:taxon-name><tp:taxon-name-part taxon-name-part-type="genus" reg="Orobanche">Orobanche</tp:taxon-name-part><tp:taxon-name-part taxon-name-part-type="species" reg="ingens">ingens</tp:taxon-name-part></tp:taxon-name></italic> (<tp:taxon-name><tp:taxon-name-part taxon-name-part-type="family">Orobanchaceae</tp:taxon-name-part></tp:taxon-name>) – a poorly known species of the Greater Caucasus: taxonomic problems, distribution, hosts and habitats</article-title><source>PhytoKeys</source><day>17</day><month>03</month><year>2022</year><volume>193</volume><fpage>55</fpage><lpage>66</lpage><pub-id pub-id-type="doi">10.3897/phytokeys.193.79886</pub-id></mixed-citation></tp:treatment-meta><tp:nomenclature><label>﻿</label><tp:taxon-name>
            <object-id xmlns:xlink="http://www.w3.org/1999/xlink" content-type="arpha" xlink:type="simple">B482DFB6-B2D0-51BC-B35B-5ED9D326D53D</object-id>
            <tp:taxon-name-part taxon-name-part-type="genus" reg="Orobanche">Orobanche</tp:taxon-name-part>
            <tp:taxon-name-part taxon-name-part-type="species" reg="ingens">ingens</tp:taxon-name-part>
          </tp:taxon-name><tp:taxon-authority>(Beck) Tzvelev in Novosti Sist. Vyssh. Rast. 27: 182 (1990)</tp:taxon-authority><xref ref-type="fig" rid="F1">Figs 1</xref><xref ref-type="fig" rid="F2">, 2</xref><tp:nomenclature-citation-list><tp:nomenclature-citation><tp:taxon-name>
                <tp:taxon-name-part taxon-name-part-type="genus" reg="Orobanche">Orobanche</tp:taxon-name-part>
                <tp:taxon-name-part taxon-name-part-type="species" reg="alba">alba</tp:taxon-name-part>
                <tp:taxon-name-part taxon-name-part-type="infraspecific-rank">f.</tp:taxon-name-part>
                <tp:taxon-name-part taxon-name-part-type="form" reg="ingens">ingens</tp:taxon-name-part>
              </tp:taxon-name><comment>Beck in Repert. Spec. Nov. Regni Veg. 18: 38[470] (1922)</comment></tp:nomenclature-citation></tp:nomenclature-citation-list></tp:nomenclature><tp:treatment-sec sec-type="material" id="SECID0EJMAC"><title>Type.</title><p>lectotype (<xref ref-type="bibr" rid="B10">Tzvelev 1990</xref>: 182; <xref ref-type="bibr" rid="B8">Turland et al. 2018</xref>: Art. 9.3, 7.11; we do not know if additional elements were used by Beck): Russia: 1. “Flora Caucasi / 10524 [m. Beck]. / <italic><tp:taxon-name><tp:taxon-name-part taxon-name-part-type="genus" reg="Heracleum">Heracleum</tp:taxon-name-part></tp:taxon-name></italic> parasitica [m. Beck] / Prov. Daghestan, Distr. Kasi-Kumukh [Kazi-Kumykh, Laksky distr.]. / Ad viam inter pagos Chelussun et Kumukh / 13 Jul 1897 6400´–7000´ / leg. <italic>Th. Alexeenko</italic>”. – 2. “Orobanche alba Steph. nov. forma ingens mihi / Luxurians… [description] … / Cum forma bidentata Beck Mon. 211 formis / intermediis conjunta / Beck [m. Beck]”. – 3. “Orobanche crenata Forssk.! / var. ingens (Beck) m.c.n. / 15.X.1947 / Determ. I. Novopokrovsky”. – 4. “? <italic><tp:taxon-name><tp:taxon-name-part taxon-name-part-type="genus" reg="Orobanche">O.</tp:taxon-name-part><tp:taxon-name-part taxon-name-part-type="species" reg="crenata">crenata</tp:taxon-name-part></tp:taxon-name></italic> Forssk. / … / 1955.II.15 Teste: Tzvelev”. – 5. “<italic><tp:taxon-name><tp:taxon-name-part taxon-name-part-type="genus" reg="Orobanche">Orobanche</tp:taxon-name-part><tp:taxon-name-part taxon-name-part-type="species" reg="ingens">ingens</tp:taxon-name-part></tp:taxon-name></italic> (G. Beck) Tzvel / comb. et stat. nov. / Typus! / 1988.III.5 Teste Tzvelev” (LE01015386, Fig. <xref ref-type="fig" rid="F1">1</xref>).</p><fig id="F1" position="float" orientation="portrait"><object-id xmlns:xlink="http://www.w3.org/1999/xlink" content-type="doi" xlink:type="simple">10.3897/phytokeys.193.79886.figure1</object-id><object-id xmlns:xlink="http://www.w3.org/1999/xlink" content-type="arpha" xlink:type="simple">61703947-F34B-562C-85F4-68AC65DFFA11</object-id><label>Figure 1.</label><caption><p>Lectotype of <italic><tp:taxon-name><tp:taxon-name-part taxon-name-part-type="genus" reg="Orobanche">Orobanche</tp:taxon-name-part><tp:taxon-name-part taxon-name-part-type="species" reg="ingens">ingens</tp:taxon-name-part></tp:taxon-name></italic> (LE01015386) (<ext-link xmlns:xlink="http://www.w3.org/1999/xlink" xlink:type="simple" ext-link-type="uri" xlink:href="http://re.herbariumle.ru/01015386">http://re.herbariumle.ru/01015386</ext-link>).</p></caption><graphic xmlns:xlink="http://www.w3.org/1999/xlink" xlink:href="phytokeys-193-055-g001.jpg" position="float" orientation="portrait" xlink:type="simple" id="oo_660025.jpg"><uri content-type="original_file" xlink:type="simple">https://binary.pensoft.net/fig/660025</uri></graphic></fig></tp:treatment-sec><tp:treatment-sec sec-type="type material" id="SECID0EXOAC"><title>Additional non-type material.</title><p>Russia: 1. “Flora Caucasi // 10544. <tp:taxon-name><tp:taxon-name-part taxon-name-part-type="genus" reg="Orobanche">Orobanche</tp:taxon-name-part><tp:taxon-name-part taxon-name-part-type="species" reg="alba">alba</tp:taxon-name-part><tp:taxon-name-part taxon-name-part-type="authority">Steph. /</tp:taxon-name-part><tp:taxon-name-part taxon-name-part-type="infraspecific-rank">f.</tp:taxon-name-part><tp:taxon-name-part taxon-name-part-type="form" reg="bidentata">bidentata</tp:taxon-name-part></tp:taxon-name> Beck [m. Beck] // Prov. Daghestan, Distr. Kasi-Kumukh [Kazi-Kumykh, Laksky distr.]. / Ad viam inter pagos Chelussun et Kumukh / 13 Jul 1897 6400´–7000´ / leg. <italic>Th. Alexeenko</italic>”. – 2. “Af. <italic><tp:taxon-name><tp:taxon-name-part taxon-name-part-type="genus" reg="Orobanche">O.</tp:taxon-name-part><tp:taxon-name-part taxon-name-part-type="species" reg="owerini">owerini</tp:taxon-name-part></tp:taxon-name></italic> G. Beck [m. Beck, handwritten on the sheet]”. – 3. “I. Novopokrovsky. Notae criticae / <italic><tp:taxon-name><tp:taxon-name-part taxon-name-part-type="genus" reg="Orobanche">Orobanche</tp:taxon-name-part><tp:taxon-name-part taxon-name-part-type="species" reg="crenata">crenata</tp:taxon-name-part></tp:taxon-name></italic> / Forssk.! / 1948.8.XI”. – 4. “<italic><tp:taxon-name><tp:taxon-name-part taxon-name-part-type="genus" reg="Orobanche">Orobanche</tp:taxon-name-part><tp:taxon-name-part taxon-name-part-type="species" reg="ingens">ingens</tp:taxon-name-part></tp:taxon-name></italic> (G. Beck) Tzvel / Isotypus! / 1988.III Teste Tzvelev” (LE01015385, Fig. <xref ref-type="fig" rid="F2">2</xref>).</p><fig id="F2" position="float" orientation="portrait"><object-id xmlns:xlink="http://www.w3.org/1999/xlink" content-type="doi" xlink:type="simple">10.3897/phytokeys.193.79886.figure2</object-id><object-id xmlns:xlink="http://www.w3.org/1999/xlink" content-type="arpha" xlink:type="simple">2970C11C-B642-5E22-83B2-B55FB98F5F2C</object-id><label>Figure 2.</label><caption><p>Additional non-type material of <italic><tp:taxon-name><tp:taxon-name-part taxon-name-part-type="genus" reg="Orobanche">Orobanche</tp:taxon-name-part><tp:taxon-name-part taxon-name-part-type="species" reg="ingens">ingens</tp:taxon-name-part></tp:taxon-name></italic> (LE01015385, LE01015387) (<ext-link xmlns:xlink="http://www.w3.org/1999/xlink" xlink:type="simple" ext-link-type="uri" xlink:href="http://re.herbariumle.ru/01015385">http://re.herbariumle.ru/01015385</ext-link>, <ext-link xmlns:xlink="http://www.w3.org/1999/xlink" xlink:type="simple" ext-link-type="uri" xlink:href="http://re.herbariumle.ru/01015387">http://re.herbariumle.ru/01015387</ext-link>).</p></caption><graphic xmlns:xlink="http://www.w3.org/1999/xlink" xlink:href="phytokeys-193-055-g002.jpg" position="float" orientation="portrait" xlink:type="simple" id="oo_660026.jpg"><uri content-type="original_file" xlink:type="simple">https://binary.pensoft.net/fig/660026</uri></graphic></fig><p>1. “Flora Caucasi / 10544. / <tp:taxon-name><tp:taxon-name-part taxon-name-part-type="genus" reg="Orobanche">Orobanche</tp:taxon-name-part><tp:taxon-name-part taxon-name-part-type="species" reg="alba">alba</tp:taxon-name-part><tp:taxon-name-part taxon-name-part-type="authority">Steph. /</tp:taxon-name-part><tp:taxon-name-part taxon-name-part-type="infraspecific-rank">f.</tp:taxon-name-part><tp:taxon-name-part taxon-name-part-type="form" reg="bidentata">bidentata</tp:taxon-name-part></tp:taxon-name> Beck / Prov. Daghestan, Distr. Kasi-Kumukh [Kazi-Kumykh, Laksky distr.]. / Ad viam inter pagos Chelussum [sic] et Kumukh / 6400´–7000´ / 13 Jul 1897 / leg. <italic>Th. Alexeenko</italic> [m. Beck]”. – 2. “an. <italic><tp:taxon-name><tp:taxon-name-part taxon-name-part-type="genus" reg="Orobanche">O.</tp:taxon-name-part><tp:taxon-name-part taxon-name-part-type="species" reg="picridis">picridis</tp:taxon-name-part></tp:taxon-name></italic>-<italic>hieraciodes</italic> / Holandre [handwritten on the sheet]”. – 3. “<italic><tp:taxon-name><tp:taxon-name-part taxon-name-part-type="genus" reg="Orobanche">Orobanche</tp:taxon-name-part><tp:taxon-name-part taxon-name-part-type="species" reg="ingens">ingens</tp:taxon-name-part></tp:taxon-name></italic> (G. Beck) Tzvel / Isotypus! / <italic><tp:taxon-name><tp:taxon-name-part taxon-name-part-type="genus" reg="Orobanche">O.</tp:taxon-name-part><tp:taxon-name-part taxon-name-part-type="species" reg="crenata">crenata</tp:taxon-name-part></tp:taxon-name></italic> Forsk. / 1955.II.2 [date of the first revision] Teste Tzvelev III.1988” (LE01015387, Fig. <xref ref-type="fig" rid="F2">2</xref>).</p></tp:treatment-sec><tp:treatment-sec sec-type="Synonyms" id="SECID0E1DAE"><title>Synonyms.</title><p><tp:taxon-name><tp:taxon-name-part taxon-name-part-type="genus" reg="Orobanche">Orobanche</tp:taxon-name-part><tp:taxon-name-part taxon-name-part-type="species" reg="alsatica">alsatica</tp:taxon-name-part><tp:taxon-name-part taxon-name-part-type="infraspecific-rank">var.</tp:taxon-name-part><tp:taxon-name-part taxon-name-part-type="variety" reg="heraclei">heraclei</tp:taxon-name-part></tp:taxon-name> Tzvelev, Fl. Azerb. 7: 591 (1957), nom. inval. (<xref ref-type="bibr" rid="B8">Turland et al. 2018</xref>: Art. 39.1); <tp:taxon-name><tp:taxon-name-part taxon-name-part-type="genus" reg="Orobanche">Orobanche</tp:taxon-name-part><tp:taxon-name-part taxon-name-part-type="species" reg="alsatica">alsatica</tp:taxon-name-part><tp:taxon-name-part taxon-name-part-type="infraspecific-rank">var.</tp:taxon-name-part><tp:taxon-name-part taxon-name-part-type="variety" reg="heraclei">heraclei</tp:taxon-name-part></tp:taxon-name> Tzvelev in Schischk., Fl. SSSR 23: 111 (1958), nom. inval. (<xref ref-type="bibr" rid="B11">Tzvelev 2015</xref>: 211, nom. nud. [sic]).</p></tp:treatment-sec><tp:treatment-sec sec-type="Misapplied names" id="SECID0EKFAE"><title>Misapplied names.</title><p><tp:taxon-name><tp:taxon-name-part taxon-name-part-type="genus" reg="Orobanche">Orobanche</tp:taxon-name-part><tp:taxon-name-part taxon-name-part-type="species" reg="alba">alba</tp:taxon-name-part><tp:taxon-name-part taxon-name-part-type="infraspecific-rank">var.</tp:taxon-name-part><tp:taxon-name-part taxon-name-part-type="variety" reg="bidentata">bidentata</tp:taxon-name-part></tp:taxon-name> sensu Beck in Engl., Pflanzenr. 96: 155 (1930) [saltem p.p.], non <tp:taxon-name><tp:taxon-name-part taxon-name-part-type="genus" reg="Orobanche">O.</tp:taxon-name-part><tp:taxon-name-part taxon-name-part-type="species" reg="alba">alba</tp:taxon-name-part><tp:taxon-name-part taxon-name-part-type="infraspecific-rank">f.</tp:taxon-name-part><tp:taxon-name-part taxon-name-part-type="form" reg="bidentata">bidentata</tp:taxon-name-part></tp:taxon-name> Beck in Biblioth. Bot. 19: 211 (1890).</p><sec sec-type="﻿Distribution, ecology and taxonomic problems" id="SECID0ESGAE"><title>﻿Distribution, ecology and taxonomic problems</title><p><bold>General distribution.</bold> Caucasus, mainly Greater Caucasus range, Russia (Krasnodar Krai, Karachay-Cherkessia, North Ossetia, Dagestan) and Georgia. Needs confirmation in Azerbaijan. Endemic to the Caucasus (Fig. <xref ref-type="fig" rid="F3">3</xref>).</p><fig id="F3" position="float" orientation="portrait"><object-id xmlns:xlink="http://www.w3.org/1999/xlink" content-type="doi" xlink:type="simple">10.3897/phytokeys.193.79886.figure3</object-id><object-id xmlns:xlink="http://www.w3.org/1999/xlink" content-type="arpha" xlink:type="simple">F8AB3131-8D30-59DC-A690-77B4EB58BE9E</object-id><label>Figure 3.</label><caption><p>Distribution of <italic><tp:taxon-name><tp:taxon-name-part taxon-name-part-type="genus" reg="Orobanche">Orobanche</tp:taxon-name-part><tp:taxon-name-part taxon-name-part-type="species" reg="ingens">ingens</tp:taxon-name-part></tp:taxon-name></italic>, triangle indicates <italic>locus classicus</italic>.</p></caption><graphic xmlns:xlink="http://www.w3.org/1999/xlink" xlink:href="phytokeys-193-055-g003.jpg" position="float" orientation="portrait" xlink:type="simple" id="oo_660027.jpg"><uri content-type="original_file" xlink:type="simple">https://binary.pensoft.net/fig/660027</uri></graphic></fig><p><bold>Specimens examined.</bold> Georgia. Racha-Lechkhumi and Kvemo Svaneti prov., tall herb communities, forest edges and glade, near the trail to Udziro lake, 1.5–2 km S of Shovi Village, <named-content xmlns:xlink="http://www.w3.org/1999/xlink" content-type="dwc:verbatimCoordinates" xlink:type="simple"><named-content content-type="geo-json" specific-use="{&#34;type&#34;:&#34;Point&#34;,&#34;coordinates&#34;:[43.665556,42.685278]}" id="NCID0E6HAE" xlink:type="simple">42°41'07"N, 43°39'56"E</named-content></named-content>, 2050–2100 m a.s.l., on <italic><tp:taxon-name><tp:taxon-name-part taxon-name-part-type="genus" reg="Heracleum">Heracleum</tp:taxon-name-part><tp:taxon-name-part taxon-name-part-type="species" reg="leskovii">leskovii</tp:taxon-name-part></tp:taxon-name></italic>, but probably also on <italic><tp:taxon-name><tp:taxon-name-part taxon-name-part-type="genus" reg="Ligusticum">Ligusticum</tp:taxon-name-part><tp:taxon-name-part taxon-name-part-type="species" reg="alatum">alatum</tp:taxon-name-part></tp:taxon-name></italic>, 18 July 2018, <italic>R. Piwowarczyk</italic> (KTC); Russia: Dagestan. Distr. Kasi-Kumukh [Laksky distr.], ad viam inter pagos Chelussun et Kumukh, 6400´–7000´, 13 July 1897, <italic>Th. Alexeenko</italic> (LE) [as <italic><tp:taxon-name><tp:taxon-name-part taxon-name-part-type="genus" reg="Orobanche">O.</tp:taxon-name-part><tp:taxon-name-part taxon-name-part-type="species" reg="ingens">ingens</tp:taxon-name-part></tp:taxon-name></italic> by Tzvelev in 1988, Typus]; prov. Dagestan, distr. Samur, ad riparian fl. Dulty-chaj, 7300´, 12 July 1897, <italic>Th. Alexeenko</italic> (LE) [as “10526” <tp:taxon-name><tp:taxon-name-part taxon-name-part-type="genus" reg="Orobanche">O.</tp:taxon-name-part><tp:taxon-name-part taxon-name-part-type="species" reg="alba">alba</tp:taxon-name-part><tp:taxon-name-part taxon-name-part-type="infraspecific-rank">f.</tp:taxon-name-part><tp:taxon-name-part taxon-name-part-type="form" reg="rubiginosa">rubiginosa</tp:taxon-name-part></tp:taxon-name> by Beck (<xref ref-type="bibr" rid="B3">Beck 1930</xref>: 148, sub <italic><tp:taxon-name><tp:taxon-name-part taxon-name-part-type="genus" reg="Orobanche">O.</tp:taxon-name-part><tp:taxon-name-part taxon-name-part-type="species" reg="alba">alba</tp:taxon-name-part></tp:taxon-name></italic>), <italic><tp:taxon-name><tp:taxon-name-part taxon-name-part-type="genus" reg="Orobanche">O.</tp:taxon-name-part><tp:taxon-name-part taxon-name-part-type="species" reg="alsatica">alsatica</tp:taxon-name-part></tp:taxon-name></italic> by Novopokrovsky in 1949, <italic><tp:taxon-name><tp:taxon-name-part taxon-name-part-type="genus" reg="Orobanche">O.</tp:taxon-name-part><tp:taxon-name-part taxon-name-part-type="species" reg="flava">flava</tp:taxon-name-part></tp:taxon-name></italic> by Tzvelev in 1955, <italic><tp:taxon-name><tp:taxon-name-part taxon-name-part-type="genus" reg="Orobanche">O.</tp:taxon-name-part><tp:taxon-name-part taxon-name-part-type="species" reg="ingens">ingens</tp:taxon-name-part></tp:taxon-name></italic> by Tzvelev in 1988]; Dagestan, Dokuzparinskiy distr., Kiler, meadow near road, parasitising on <italic><tp:taxon-name><tp:taxon-name-part taxon-name-part-type="genus" reg="Heracleum">Heracleum</tp:taxon-name-part><tp:taxon-name-part taxon-name-part-type="species" reg="sosnowskyi">sosnowskyi</tp:taxon-name-part></tp:taxon-name></italic> [root attachment verified], 41°22'50"N, 47°53'55"E, [ca. 1130 m a.s.l.], 26 June 2021, <italic>A.V. Fateryga &amp; S.A. Svirin</italic> (KTC, YALT); Karachay-Cherkessia. North Caucasus, upper reaches of the Bolshaya Laba river, upper part of Zagedanka river, tall grassy vegetation in subalpine meadow, on the roots of <italic><tp:taxon-name><tp:taxon-name-part taxon-name-part-type="genus" reg="Heracleum">Heracleum</tp:taxon-name-part></tp:taxon-name></italic>, 2300 m a.s.l., 19 July 1946, <italic>Blyumental &amp; Karpova</italic> (LE) [as <italic><tp:taxon-name><tp:taxon-name-part taxon-name-part-type="genus" reg="Orobanche">O.</tp:taxon-name-part><tp:taxon-name-part taxon-name-part-type="species" reg="owerinii">owerinii</tp:taxon-name-part></tp:taxon-name></italic> by Novopokrovsky in 1946, <tp:taxon-name><tp:taxon-name-part taxon-name-part-type="genus" reg="Orobanche">O.</tp:taxon-name-part><tp:taxon-name-part taxon-name-part-type="species" reg="alsatica">alsatica</tp:taxon-name-part><tp:taxon-name-part taxon-name-part-type="authority">Kirschl.</tp:taxon-name-part><tp:taxon-name-part taxon-name-part-type="infraspecific-rank">var.</tp:taxon-name-part><tp:taxon-name-part taxon-name-part-type="variety" reg="heraclei">heraclei</tp:taxon-name-part></tp:taxon-name> Tzvel. by Tzvelev in 1955, <italic><tp:taxon-name><tp:taxon-name-part taxon-name-part-type="genus" reg="Orobanche">O.</tp:taxon-name-part><tp:taxon-name-part taxon-name-part-type="species" reg="ingens">ingens</tp:taxon-name-part></tp:taxon-name></italic> (G. Beck) Tzvel. by Tzvelev in 1988]; North Caucasus, basin of the Urup river [Kuban distr.], 9 Aug 1945, <italic>V.I. Grubov &amp; L.I. Ivanina</italic> (LE) [as <italic><tp:taxon-name><tp:taxon-name-part taxon-name-part-type="genus" reg="Orobanche">O.</tp:taxon-name-part><tp:taxon-name-part taxon-name-part-type="species" reg="ingens">ingens</tp:taxon-name-part></tp:taxon-name></italic> by Tzvelev in 1988]; near Dombay, Alibek river valley, 29 July 2014, <italic>M. Skotnikova</italic> [phot., <ext-link xmlns:xlink="http://www.w3.org/1999/xlink" xlink:type="simple" ext-link-type="uri" xlink:href="https://www.plantarium.ru/page/image/id/268327.html">https://www.plantarium.ru/page/image/id/268327.html</ext-link>, <ext-link xmlns:xlink="http://www.w3.org/1999/xlink" xlink:type="simple" ext-link-type="uri" xlink:href="https://www.plantarium.ru/page/image/id/256514.html">https://www.plantarium.ru/page/image/id/256514.html</ext-link>, <ext-link xmlns:xlink="http://www.w3.org/1999/xlink" xlink:type="simple" ext-link-type="uri" xlink:href="https://www.plantarium.ru/page/image/id/256512.html">https://www.plantarium.ru/page/image/id/256512.html</ext-link>, as <italic><tp:taxon-name><tp:taxon-name-part taxon-name-part-type="genus" reg="Orobanche">O.</tp:taxon-name-part><tp:taxon-name-part taxon-name-part-type="species" reg="alsatica">alsatica</tp:taxon-name-part></tp:taxon-name></italic>]; Dombay, Alibek river valley, 26 August 2013, <italic>S. Banketov</italic> [phot., <ext-link xmlns:xlink="http://www.w3.org/1999/xlink" xlink:type="simple" ext-link-type="uri" xlink:href="https://www.plantarium.ru/page/image/id/205049.html">https://www.plantarium.ru/page/image/id/205049.html</ext-link>, <ext-link xmlns:xlink="http://www.w3.org/1999/xlink" xlink:type="simple" ext-link-type="uri" xlink:href="https://www.plantarium.ru/page/image/id/205050.html">https://www.plantarium.ru/page/image/id/205050.html</ext-link>, <ext-link xmlns:xlink="http://www.w3.org/1999/xlink" xlink:type="simple" ext-link-type="uri" xlink:href="https://www.plantarium.ru/page/image/id/205051.html">https://www.plantarium.ru/page/image/id/205051.html</ext-link>, <ext-link xmlns:xlink="http://www.w3.org/1999/xlink" xlink:type="simple" ext-link-type="uri" xlink:href="https://www.plantarium.ru/page/image/id/205052.html">https://www.plantarium.ru/page/image/id/205052.html</ext-link>, as <italic><tp:taxon-name><tp:taxon-name-part taxon-name-part-type="genus" reg="Orobanche">O.</tp:taxon-name-part><tp:taxon-name-part taxon-name-part-type="species" reg="alsatica">alsatica</tp:taxon-name-part></tp:taxon-name></italic>]; Karachay-Cherkessia, Dombay, Dombay-Ulgen river valley, above the Russian glade, about 2000 m a.s.l., 21 July 2010, <italic>E. Komarov</italic> [phot., <ext-link xmlns:xlink="http://www.w3.org/1999/xlink" xlink:type="simple" ext-link-type="uri" xlink:href="https://www.plantarium.ru/page/image/id/66557.html">https://www.plantarium.ru/page/image/id/66557.html</ext-link>, <ext-link xmlns:xlink="http://www.w3.org/1999/xlink" xlink:type="simple" ext-link-type="uri" xlink:href="https://www.plantarium.ru/page/image/id/66558.html">https://www.plantarium.ru/page/image/id/66558.html</ext-link>]; Karachayevsky distr., near Dombay, 11 Aug 2010, <italic>E. Suslova</italic> [phot., <ext-link xmlns:xlink="http://www.w3.org/1999/xlink" xlink:type="simple" ext-link-type="uri" xlink:href="https://www.inaturalist.org/observations/70214391">https://www.inaturalist.org/observations/70214391</ext-link>, as <italic><tp:taxon-name><tp:taxon-name-part taxon-name-part-type="genus" reg="Orobanche">O.</tp:taxon-name-part><tp:taxon-name-part taxon-name-part-type="species" reg="alsatica">alsatica</tp:taxon-name-part></tp:taxon-name></italic>]; Karachay-Cherkessia, Malokarachaevsky distr., slope of Bolshoi Bermamyt peak, ca. 2000 m a.s.l., subalpine meadow, 5 Aug 2017, <italic>T. Gaidash</italic> [phot., <ext-link xmlns:xlink="http://www.w3.org/1999/xlink" xlink:type="simple" ext-link-type="uri" xlink:href="https://www.plantarium.ru/page/image/id/527245.html">https://www.plantarium.ru/page/image/id/527245.html</ext-link>, <ext-link xmlns:xlink="http://www.w3.org/1999/xlink" xlink:type="simple" ext-link-type="uri" xlink:href="https://www.plantarium.ru/page/image/id/527246.html">https://www.plantarium.ru/page/image/id/527246.html</ext-link>, as <italic><tp:taxon-name><tp:taxon-name-part taxon-name-part-type="genus" reg="Orobanche">O.</tp:taxon-name-part><tp:taxon-name-part taxon-name-part-type="species" reg="grossheimii">grossheimii</tp:taxon-name-part></tp:taxon-name></italic>]; Karachay-Cherkessia, Malokarachaevsky distr., Eshkakon river valley, 15 June 2013, <italic>I. Tabunova</italic> [phot., <ext-link xmlns:xlink="http://www.w3.org/1999/xlink" xlink:type="simple" ext-link-type="uri" xlink:href="https://www.plantarium.ru/page/image/id/193231.html">https://www.plantarium.ru/page/image/id/193231.html</ext-link>]; Krasnodar Krai. North Caucasus, Krasnodar territory, Mostovskoi distr., 6–7 km N from Shedok, vicinity of Dyatlovo, small piece of fallow land at the field margin, not far from dried-up stream, on <italic><tp:taxon-name><tp:taxon-name-part taxon-name-part-type="genus" reg="Heracleum">Heracleum</tp:taxon-name-part><tp:taxon-name-part taxon-name-part-type="species" reg="mantegazzianum">mantegazzianum</tp:taxon-name-part></tp:taxon-name></italic>, 4 June 2002, <italic>D.V. Geltman</italic> (LE) [as <italic><tp:taxon-name><tp:taxon-name-part taxon-name-part-type="genus" reg="Orobanche">O.</tp:taxon-name-part><tp:taxon-name-part taxon-name-part-type="species" reg="alsatica">alsatica</tp:taxon-name-part></tp:taxon-name></italic>]; North Ossetia. Vladikavkaz, July 1888, <italic>Akinfiew</italic> (LE) [as <italic><tp:taxon-name><tp:taxon-name-part taxon-name-part-type="genus" reg="Orobanche">O.</tp:taxon-name-part><tp:taxon-name-part taxon-name-part-type="species" reg="flava">flava</tp:taxon-name-part></tp:taxon-name></italic>? by Tzvelev in 1955, as <italic><tp:taxon-name><tp:taxon-name-part taxon-name-part-type="genus" reg="Orobanche">O.</tp:taxon-name-part><tp:taxon-name-part taxon-name-part-type="species" reg="ingens">ingens</tp:taxon-name-part></tp:taxon-name></italic> by Tzvelev in 1988]; North Ossetia, Irafsky distr., upper part of Urukh river, ca. 1700 m a.s.l., subalpine meadow, 9 July 2016, <italic>M. Skotnikova</italic> [phot., <ext-link xmlns:xlink="http://www.w3.org/1999/xlink" xlink:type="simple" ext-link-type="uri" xlink:href="https://www.plantarium.ru/page/image/id/479013.html">https://www.plantarium.ru/page/image/id/479013.html</ext-link>, as <italic><tp:taxon-name><tp:taxon-name-part taxon-name-part-type="genus" reg="Orobanche">O.</tp:taxon-name-part><tp:taxon-name-part taxon-name-part-type="species" reg="alsatica">alsatica</tp:taxon-name-part></tp:taxon-name></italic>].</p><p><bold>Habitat.</bold> In tall herbaceous habitats, mainly in subalpine meadows, pastures, edges of forests and shrubs, forest glades, near river valleys, as well as fallow lands, usually (1000) 2000–2300 (2500) m a.s.l.</p><p>In Georgia, in the locality on a subalpine glade, numerous pollinators of this species – workers of <italic><tp:taxon-name><tp:taxon-name-part taxon-name-part-type="genus" reg="Dolichovespula">Dolichovespula</tp:taxon-name-part><tp:taxon-name-part taxon-name-part-type="species" reg="sylvestris">sylvestris</tp:taxon-name-part></tp:taxon-name></italic> (Scop.) (<tp:taxon-name><tp:taxon-name-part taxon-name-part-type="order">Hymenoptera</tp:taxon-name-part></tp:taxon-name>, <tp:taxon-name><tp:taxon-name-part taxon-name-part-type="family">Vespidae</tp:taxon-name-part></tp:taxon-name>) – have been observed.</p><p><bold>Host.</bold> Parasitises <italic><tp:taxon-name><tp:taxon-name-part taxon-name-part-type="genus" reg="Heracleum">Heracleum</tp:taxon-name-part></tp:taxon-name></italic> species (<tp:taxon-name><tp:taxon-name-part taxon-name-part-type="family">Apiaceae</tp:taxon-name-part></tp:taxon-name>), such as <italic><tp:taxon-name><tp:taxon-name-part taxon-name-part-type="genus" reg="Heracleum">H.</tp:taxon-name-part><tp:taxon-name-part taxon-name-part-type="species" reg="leskovii">leskovii</tp:taxon-name-part></tp:taxon-name></italic> Grossh., <italic><tp:taxon-name><tp:taxon-name-part taxon-name-part-type="genus" reg="Heracleum">H.</tp:taxon-name-part><tp:taxon-name-part taxon-name-part-type="species" reg="sosnowskyi">sosnowskyi</tp:taxon-name-part></tp:taxon-name></italic> Manden. and <italic><tp:taxon-name><tp:taxon-name-part taxon-name-part-type="genus" reg="Heracleum">H.</tp:taxon-name-part><tp:taxon-name-part taxon-name-part-type="species" reg="mantegazzianum">mantegazzianum</tp:taxon-name-part></tp:taxon-name></italic> Sommier &amp; Levier. Probably also on other large <tp:taxon-name><tp:taxon-name-part taxon-name-part-type="family">Apiaceae</tp:taxon-name-part></tp:taxon-name> species, such as <italic><tp:taxon-name><tp:taxon-name-part taxon-name-part-type="genus" reg="Ligusticum">Ligusticum</tp:taxon-name-part><tp:taxon-name-part taxon-name-part-type="species" reg="alatum">alatum</tp:taxon-name-part></tp:taxon-name></italic> (M. Bieb.) Spreng. (= <italic><tp:taxon-name><tp:taxon-name-part taxon-name-part-type="genus" reg="Cnidiocarpa">Cnidiocarpa</tp:taxon-name-part><tp:taxon-name-part taxon-name-part-type="species" reg="alata">alata</tp:taxon-name-part></tp:taxon-name></italic> (M. Bieb.) Pimenov &amp; Kljuykov), but this needs confirmation (observed by R. Piwowarczyk in Georgia, but root attachment was not verified).</p><p>Apart from <italic><tp:taxon-name><tp:taxon-name-part taxon-name-part-type="genus" reg="Orobanche">O.</tp:taxon-name-part><tp:taxon-name-part taxon-name-part-type="species" reg="ingens">ingens</tp:taxon-name-part></tp:taxon-name></italic>, only one <italic><tp:taxon-name><tp:taxon-name-part taxon-name-part-type="genus" reg="Heracleum">Heracleum</tp:taxon-name-part></tp:taxon-name></italic> parasite is known – <italic><tp:taxon-name><tp:taxon-name-part taxon-name-part-type="genus" reg="Phelipanche">Phelipanche</tp:taxon-name-part><tp:taxon-name-part taxon-name-part-type="species" reg="sevanensis">sevanensis</tp:taxon-name-part></tp:taxon-name></italic> Piwow., Ó. Sánchez &amp; Moreno Mor., described from the slopes of Sevan lake in Armenia, where it parasitises <italic><tp:taxon-name><tp:taxon-name-part taxon-name-part-type="genus" reg="Heracleum">H.</tp:taxon-name-part><tp:taxon-name-part taxon-name-part-type="species" reg="trachyloma">trachyloma</tp:taxon-name-part></tp:taxon-name></italic> Fischer &amp; Meyer (<xref ref-type="bibr" rid="B5">Piwowarczyk et al. 2017</xref>, <xref ref-type="bibr" rid="B6">2019</xref>).</p><p><bold>Phenology.</bold> Flowering (June) July–August, fruiting (July) August (September).</p><p><bold>Note.</bold> At first, the species was mistakenly described as a form of <italic><tp:taxon-name><tp:taxon-name-part taxon-name-part-type="genus" reg="Orobanche">O.</tp:taxon-name-part><tp:taxon-name-part taxon-name-part-type="species" reg="alba">alba</tp:taxon-name-part></tp:taxon-name></italic> (subsect. <tp:taxon-name><tp:taxon-name-part taxon-name-part-type="genus" reg="Orobanche"/><tp:taxon-name-part taxon-name-part-type="subsection" reg="Glandulosae">Glandulosae</tp:taxon-name-part></tp:taxon-name>); next <xref ref-type="bibr" rid="B10">Tzvelev (1990</xref>, <xref ref-type="bibr" rid="B11">2015</xref>) continued to indicate the relationship of <italic><tp:taxon-name><tp:taxon-name-part taxon-name-part-type="genus" reg="Orobanche">O.</tp:taxon-name-part><tp:taxon-name-part taxon-name-part-type="species" reg="ingens">ingens</tp:taxon-name-part></tp:taxon-name></italic> with <italic><tp:taxon-name><tp:taxon-name-part taxon-name-part-type="genus" reg="Orobanche">O.</tp:taxon-name-part><tp:taxon-name-part taxon-name-part-type="species" reg="alsatica">alsatica</tp:taxon-name-part></tp:taxon-name></italic> aggr., especially with <italic><tp:taxon-name><tp:taxon-name-part taxon-name-part-type="genus" reg="Orobanche">O.</tp:taxon-name-part><tp:taxon-name-part taxon-name-part-type="species" reg="bartlingii">bartlingii</tp:taxon-name-part></tp:taxon-name></italic> Griseb. (subsect. <tp:taxon-name><tp:taxon-name-part taxon-name-part-type="genus" reg="Orobanche"/><tp:taxon-name-part taxon-name-part-type="subsection" reg="Curvatae">Curvatae</tp:taxon-name-part></tp:taxon-name>). However, according to morphological features (Figs <xref ref-type="fig" rid="F1">1</xref>, <xref ref-type="fig" rid="F2">2</xref>, <xref ref-type="fig" rid="F4">4</xref>, Table <xref ref-type="table" rid="T1">1</xref>), it is far from the <italic><tp:taxon-name><tp:taxon-name-part taxon-name-part-type="genus" reg="Orobanche">O.</tp:taxon-name-part><tp:taxon-name-part taxon-name-part-type="species" reg="alsatica">alsatica</tp:taxon-name-part></tp:taxon-name></italic> group and subsect. <tp:taxon-name><tp:taxon-name-part taxon-name-part-type="genus" reg="Orobanche"/><tp:taxon-name-part taxon-name-part-type="subsection" reg="Curvatae">Curvatae</tp:taxon-name-part></tp:taxon-name>, but belongs to the <italic><tp:taxon-name><tp:taxon-name-part taxon-name-part-type="genus" reg="Minores">Minores</tp:taxon-name-part></tp:taxon-name>/<tp:taxon-name><tp:taxon-name-part taxon-name-part-type="genus" reg="Speciosae">Speciosae</tp:taxon-name-part></tp:taxon-name></italic> subsection. In the <italic><tp:taxon-name><tp:taxon-name-part taxon-name-part-type="genus" reg="Minores">Minores</tp:taxon-name-part></tp:taxon-name>/<tp:taxon-name><tp:taxon-name-part taxon-name-part-type="genus" reg="Speciosae">Speciosae</tp:taxon-name-part></tp:taxon-name></italic> subsection, the corolla is usually tubular or campanulate, almost straight in the middle part, the pubescence of the corolla is usually a mixture of longer and stiff whitish hairs, the calyx segments are long, entire or bidentate, usually subulate or filiform at the tip. In contrast, in the subsect. <tp:taxon-name><tp:taxon-name-part taxon-name-part-type="genus" reg="Orobanche"/><tp:taxon-name-part taxon-name-part-type="subsection" reg="Curvatae">Curvatae</tp:taxon-name-part></tp:taxon-name>, the corolla is usually tubular-infundibuliform or ± broadly tubular, the dorsal line of the corolla is evenly curved over its entire length, the pubescence is rarely a mixture of whitish hairs. Molecular studies do not indicate the validity of dividing the species into the subsect. <tp:taxon-name><tp:taxon-name-part taxon-name-part-type="genus" reg="Orobanche"/><tp:taxon-name-part taxon-name-part-type="subsection" reg="Speciosae">Speciosae</tp:taxon-name-part></tp:taxon-name> because the species included here are both morphologically and genetically very similar to those of the subsect. <tp:taxon-name><tp:taxon-name-part taxon-name-part-type="genus" reg="Orobanche"/><tp:taxon-name-part taxon-name-part-type="subsection" reg="Minores">Minores</tp:taxon-name-part></tp:taxon-name> (<xref ref-type="bibr" rid="B7">Piwowarczyk et al. 2021</xref>). It is worth emphasising that individuals of <italic><tp:taxon-name><tp:taxon-name-part taxon-name-part-type="genus" reg="Orobanche">O.</tp:taxon-name-part><tp:taxon-name-part taxon-name-part-type="species" reg="ingens">ingens</tp:taxon-name-part></tp:taxon-name></italic> are usually very tall, over 60 to 100 cm, with corolla (20–) 23–24 (–30) cm long, usually with a mixture of longer and stiff whitish hairs (Fig. <xref ref-type="fig" rid="F4">4F</xref>; without dark glandular hairs which are characteristic for the subsect. <tp:taxon-name><tp:taxon-name-part taxon-name-part-type="genus" reg="Orobanche"/><tp:taxon-name-part taxon-name-part-type="subsection" reg="Glandulosae">Glandulosae</tp:taxon-name-part></tp:taxon-name>) and both the corolla and stem can be very variable in colour, even within one population, from yellow to pink and purple; additionally, the colour of the stigma can be variable, from yellow through to orange, pink to purple (Fig. <xref ref-type="fig" rid="F4">4</xref> and photos from Plantarium.ru and <ext-link xmlns:xlink="http://www.w3.org/1999/xlink" xlink:type="simple" ext-link-type="uri" xlink:href="http://iNaturalist.org">iNaturalist.org</ext-link>, links above).</p><table-wrap id="T1" position="float" orientation="portrait"><label>Table 1.</label><caption><p>Distinctive morphological characters and hosts of the studied species and its Caucasian relatives.</p></caption><table id="TID0EPQAE" rules="all"><tbody><tr><th rowspan="1" colspan="1"/><th rowspan="1" colspan="1">
                      <italic>
                        <tp:taxon-name><tp:taxon-name-part taxon-name-part-type="genus" reg="Orobanche">O.</tp:taxon-name-part><tp:taxon-name-part taxon-name-part-type="species" reg="bartlingii">bartlingii</tp:taxon-name-part></tp:taxon-name>
                      </italic>
                    </th><th rowspan="1" colspan="1">
                      <italic>
                        <tp:taxon-name><tp:taxon-name-part taxon-name-part-type="genus" reg="Orobanche">O.</tp:taxon-name-part><tp:taxon-name-part taxon-name-part-type="species" reg="ingens">ingens</tp:taxon-name-part></tp:taxon-name>
                      </italic>
                    </th><th rowspan="1" colspan="1">
                      <italic>
                        <tp:taxon-name><tp:taxon-name-part taxon-name-part-type="genus" reg="Orobanche">O.</tp:taxon-name-part><tp:taxon-name-part taxon-name-part-type="species" reg="owerinii">owerinii</tp:taxon-name-part></tp:taxon-name>
                      </italic>
                    </th><th rowspan="1" colspan="1">
                      <italic>
                        <tp:taxon-name><tp:taxon-name-part taxon-name-part-type="genus" reg="Orobanche">O.</tp:taxon-name-part><tp:taxon-name-part taxon-name-part-type="species" reg="laxissima">laxissima</tp:taxon-name-part></tp:taxon-name>
                      </italic>
                    </th><th rowspan="1" colspan="1">
                      <italic>
                        <tp:taxon-name><tp:taxon-name-part taxon-name-part-type="genus" reg="Orobanche">O.</tp:taxon-name-part><tp:taxon-name-part taxon-name-part-type="species" reg="minor">minor</tp:taxon-name-part></tp:taxon-name>
                      </italic>
                    </th></tr><tr><td rowspan="1" colspan="1">
                      <bold>Inflorescence</bold>
                    </td><td rowspan="1" colspan="1">cylindrical to ovate, ± dense, usually shorter than the rest of the stem</td><td rowspan="1" colspan="1">usually long, rarely short (small specimens), cylindrical, somewhat lax, usually many-flowered</td><td rowspan="1" colspan="1">usually short-cylindrical to ovate, ± lax, usually few-flowered</td><td rowspan="1" colspan="1">usually long, or less frequently short (small specimens), cylindrical, very lax, usually many-flowered</td><td rowspan="1" colspan="1">usually long, rarely short (small specimens), cylindrical, dense at the first of anthesis, becoming lax later, usually many-flowered (except small specimens)</td></tr><tr><td rowspan="1" colspan="1">
                      <bold>Floral bract</bold>
                    </td><td rowspan="1" colspan="1">about two thirds of the length of the corolla</td><td rowspan="1" colspan="1">as long as the corolla tube, slightly shorter than the corolla</td><td rowspan="1" colspan="1">as long as the corolla or slightly shorter or longer than the corolla</td><td rowspan="1" colspan="1">as long as the corolla tube, slightly shorter than the corolla</td><td rowspan="1" colspan="1">as long as the corolla</td></tr><tr><td rowspan="1" colspan="1">
                      <bold>Calyx segments</bold>
                    </td><td rowspan="1" colspan="1">bidentate, teeth short, usually subulate at tip</td><td rowspan="1" colspan="1">deeply bidentate, teeth frequently filiform</td><td rowspan="1" colspan="1">segments entire or less frequently bidentate, narrowly subulate</td><td rowspan="1" colspan="1">usually entire or less frequently bidentate, rarely with 4 teeth, teeth narrowly subulate to filiform</td><td rowspan="1" colspan="1">bidentate or less frequently entire, teeth subulate to narrowly subulate but not filiform</td></tr><tr><td rowspan="1" colspan="1">
                      <bold>Corolla, length</bold>
                    </td><td rowspan="1" colspan="1">12‒18 mm</td><td rowspan="1" colspan="1">(20–) 23–24 (–30) mm</td><td rowspan="1" colspan="1">15–20 (‒30) mm</td><td rowspan="1" colspan="1">(20) 22–24 (–25) mm</td><td rowspan="1" colspan="1">10–19 mm</td></tr><tr><td rowspan="1" colspan="1">
                      <bold>Corolla, form</bold>
                    </td><td rowspan="1" colspan="1">tubular</td><td rowspan="1" colspan="1">campanulate</td><td rowspan="1" colspan="1">campanulate-infundibuliform</td><td rowspan="1" colspan="1">tubular-infudibuliform</td><td rowspan="1" colspan="1">tubular</td></tr><tr><td rowspan="1" colspan="1">
                      <bold>Corolla, dorsal line</bold>
                    </td><td rowspan="1" colspan="1">evenly curved at the proximal and distal part, almost straight at the middle</td><td rowspan="1" colspan="1">almost straight, except evenly curved at the proximal part</td><td rowspan="1" colspan="1">almost straight, except evenly curved at the proximal part and, sometimes, slightly bent forward at the distal part</td><td rowspan="1" colspan="1">almost straight, except evenly curved at the proximal part and, sometimes, slightly bent forward at the distal part</td><td rowspan="1" colspan="1">evenly curved at the proximal part, almost straight at the middle and slightly bent forward at the distal part</td></tr><tr><td rowspan="1" colspan="1">
                      <bold>Corolla, colour</bold>
                    </td><td rowspan="1" colspan="1">yellow, brownish-yellow, pinkish ± tinged with purple</td><td rowspan="1" colspan="1">yellow, rarely violet, dark pink</td><td rowspan="1" colspan="1">pale violet to purple, rarely cream</td><td rowspan="1" colspan="1">purple, dark or light pink, rarely dirty yellow, light brown, sometimes with ± dark purplish veins</td><td rowspan="1" colspan="1">whitish or yellowish-white, more or less coloured purple, with dark purplish veins, rarely entirely yellow</td></tr><tr><td rowspan="1" colspan="1">
                      <bold>Filaments</bold>
                    </td><td rowspan="1" colspan="1">inserted 1–3 mm above the corolla base; with long hairs at the basal half and sparsely glandular pubescent under the anthers</td><td rowspan="1" colspan="1">inserted 1 (–2) mm above the corolla base; with long hairs at the basal half and sparsely glandular pubescent (almost glabrous) under the anther</td><td rowspan="1" colspan="1">inserted 3–4 mm above the corolla base; hairy at the basal half (or third) and sparsely glandular pubescent under the anthers</td><td rowspan="1" colspan="1">inserted (2–)3–5 mm above the corolla base; hairy at the base and sparsely glandular pubescent under the anthers</td><td rowspan="1" colspan="1">inserted 2–3 (–5) mm above the corolla base, glabrous or sparsely hairy at the base and sparsely glandular pubescent under the anthers</td></tr><tr><td rowspan="1" colspan="1">
                      <bold>Stigma</bold>
                    </td><td rowspan="1" colspan="1">yellow</td><td rowspan="1" colspan="1">mainly yellow or orange, rarely reddish, violet, dark pink</td><td rowspan="1" colspan="1">reddish to deep purple</td><td rowspan="1" colspan="1">dark pink, purple, violet, rarely orange, pale to dark yellow</td><td rowspan="1" colspan="1">pinkish, ± deep purple, rarely yellow or whitish</td></tr><tr><td rowspan="1" colspan="1">
                      <bold>Host</bold>
                    </td><td rowspan="1" colspan="1"><tp:taxon-name><tp:taxon-name-part taxon-name-part-type="family">Apiaceae</tp:taxon-name-part></tp:taxon-name> (<italic><tp:taxon-name><tp:taxon-name-part taxon-name-part-type="genus" reg="Seseli">Seseli</tp:taxon-name-part></tp:taxon-name></italic>)</td><td rowspan="1" colspan="1"><tp:taxon-name><tp:taxon-name-part taxon-name-part-type="family">Apiaceae</tp:taxon-name-part></tp:taxon-name> (<italic><tp:taxon-name><tp:taxon-name-part taxon-name-part-type="genus" reg="Heracleum">Heracleum</tp:taxon-name-part></tp:taxon-name></italic>)</td><td rowspan="1" colspan="1"><tp:taxon-name><tp:taxon-name-part taxon-name-part-type="family">Fabaceae</tp:taxon-name-part></tp:taxon-name> (<italic><tp:taxon-name><tp:taxon-name-part taxon-name-part-type="genus" reg="Trifolium">Trifolium</tp:taxon-name-part></tp:taxon-name></italic> and <italic><tp:taxon-name><tp:taxon-name-part taxon-name-part-type="genus" reg="Vicia">Vicia</tp:taxon-name-part></tp:taxon-name></italic>) and rarely <tp:taxon-name><tp:taxon-name-part taxon-name-part-type="family">Asteraceae</tp:taxon-name-part></tp:taxon-name> (<italic><tp:taxon-name><tp:taxon-name-part taxon-name-part-type="genus" reg="Leontodon">Leontodon</tp:taxon-name-part></tp:taxon-name></italic> and <italic><tp:taxon-name><tp:taxon-name-part taxon-name-part-type="genus" reg="Lactuca">Lactuca</tp:taxon-name-part></tp:taxon-name></italic>)</td><td rowspan="1" colspan="1">trees and shrubs, <tp:taxon-name><tp:taxon-name-part taxon-name-part-type="family">Betulaceae</tp:taxon-name-part></tp:taxon-name>, <tp:taxon-name><tp:taxon-name-part taxon-name-part-type="family">Oleaceae</tp:taxon-name-part></tp:taxon-name>, <tp:taxon-name><tp:taxon-name-part taxon-name-part-type="family">Fagaceae</tp:taxon-name-part></tp:taxon-name>, <tp:taxon-name><tp:taxon-name-part taxon-name-part-type="family">Sapindaceae</tp:taxon-name-part></tp:taxon-name>, <tp:taxon-name><tp:taxon-name-part taxon-name-part-type="family">Cornaceae</tp:taxon-name-part></tp:taxon-name>, <tp:taxon-name><tp:taxon-name-part taxon-name-part-type="family">Lythraceae</tp:taxon-name-part></tp:taxon-name>, <tp:taxon-name><tp:taxon-name-part taxon-name-part-type="family">Fabaceae</tp:taxon-name-part></tp:taxon-name>, <tp:taxon-name><tp:taxon-name-part taxon-name-part-type="family">Anacardiaceae</tp:taxon-name-part></tp:taxon-name> (e.g., <italic><tp:taxon-name><tp:taxon-name-part taxon-name-part-type="genus" reg="Fraxinus">Fraxinus</tp:taxon-name-part></tp:taxon-name></italic>, <italic><tp:taxon-name><tp:taxon-name-part taxon-name-part-type="genus" reg="Fagus">Fagus</tp:taxon-name-part></tp:taxon-name></italic>, <italic><tp:taxon-name><tp:taxon-name-part taxon-name-part-type="genus" reg="Carpinus">Carpinus</tp:taxon-name-part></tp:taxon-name></italic>, <italic><tp:taxon-name><tp:taxon-name-part taxon-name-part-type="genus" reg="Rhus">Rhus</tp:taxon-name-part></tp:taxon-name></italic>)</td><td rowspan="1" colspan="1"><tp:taxon-name><tp:taxon-name-part taxon-name-part-type="family">Fabaceae</tp:taxon-name-part></tp:taxon-name>, <tp:taxon-name><tp:taxon-name-part taxon-name-part-type="family">Asteraceae</tp:taxon-name-part></tp:taxon-name>, <tp:taxon-name><tp:taxon-name-part taxon-name-part-type="family">Apiaceae</tp:taxon-name-part></tp:taxon-name>, etc. (e.g., <italic><tp:taxon-name><tp:taxon-name-part taxon-name-part-type="genus" reg="Trifolium">Trifolium</tp:taxon-name-part></tp:taxon-name></italic>, <italic><tp:taxon-name><tp:taxon-name-part taxon-name-part-type="genus" reg="Medicago">Medicago</tp:taxon-name-part></tp:taxon-name></italic>, <italic><tp:taxon-name><tp:taxon-name-part taxon-name-part-type="genus" reg="Hypochaeris">Hypochaeris</tp:taxon-name-part></tp:taxon-name></italic>, <italic><tp:taxon-name><tp:taxon-name-part taxon-name-part-type="genus" reg="Leontodon">Leontodon</tp:taxon-name-part></tp:taxon-name></italic>, <italic><tp:taxon-name><tp:taxon-name-part taxon-name-part-type="genus" reg="Chondrilla">Chondrilla</tp:taxon-name-part></tp:taxon-name></italic>, <italic><tp:taxon-name><tp:taxon-name-part taxon-name-part-type="genus" reg="Daucus">Daucus</tp:taxon-name-part></tp:taxon-name></italic>)</td></tr></tbody></table></table-wrap><fig id="F4" position="float" orientation="portrait"><object-id xmlns:xlink="http://www.w3.org/1999/xlink" content-type="doi" xlink:type="simple">10.3897/phytokeys.193.79886.figure4</object-id><object-id xmlns:xlink="http://www.w3.org/1999/xlink" content-type="arpha" xlink:type="simple">1D1F9A09-008F-57C7-8B2E-34D03EE93D18</object-id><label>Figure 4.</label><caption><p><italic><tp:taxon-name><tp:taxon-name-part taxon-name-part-type="genus" reg="Orobanche">Orobanche</tp:taxon-name-part><tp:taxon-name-part taxon-name-part-type="species" reg="ingens">ingens</tp:taxon-name-part></tp:taxon-name></italic> from Kiler in Dagestan <bold>A, B</bold> habitat and general habit <bold>C</bold> attachment with host root of <italic><tp:taxon-name><tp:taxon-name-part taxon-name-part-type="genus" reg="Heracleum">Heracleum</tp:taxon-name-part><tp:taxon-name-part taxon-name-part-type="species" reg="sosnowskyi">sosnowskyi</tp:taxon-name-part></tp:taxon-name></italic><bold>D</bold> top of inflorescence <bold>E</bold> flowers in front view <bold>F</bold> flower in lateral view <bold>G</bold> flower in longitudinal-section. Phot. A. Fateryga.</p></caption><graphic xmlns:xlink="http://www.w3.org/1999/xlink" xlink:href="phytokeys-193-055-g004.jpg" position="float" orientation="portrait" xlink:type="simple" id="oo_660028.jpg"><uri content-type="original_file" xlink:type="simple">https://binary.pensoft.net/fig/660028</uri></graphic></fig></sec></tp:treatment-sec><ref-list><ref id="B10"><mixed-citation xmlns:xlink="http://www.w3.org/1999/xlink" xlink:type="simple"><person-group><name name-style="western"><surname>Tzvelev</surname><given-names>NN</given-names></name></person-group> (<year>1990</year>) <article-title>De plantarum speciebus nonnulis pro Caucaso novis.</article-title><source>Novosti Sistematiki Vysshchikh Rastenii</source><volume>27</volume>: <fpage>179</fpage>–<lpage>183</lpage>. [In Russian]</mixed-citation></ref><ref id="B8"><mixed-citation xmlns:xlink="http://www.w3.org/1999/xlink" xlink:type="simple"><person-group><name name-style="western"><surname>Turland</surname><given-names>NJ</given-names></name><name name-style="western"><surname>Wiersema</surname><given-names>JH</given-names></name><name name-style="western"><surname>Barrie</surname><given-names>FR</given-names></name><name name-style="western"><surname>Greuter</surname><given-names>W</given-names></name><name name-style="western"><surname>Hawksworth</surname><given-names>DL</given-names></name><name name-style="western"><surname>Herendeen</surname><given-names>PS</given-names></name><name name-style="western"><surname>Knapp</surname><given-names>S</given-names></name><name name-style="western"><surname>Kusber</surname><given-names>W-H</given-names></name><name name-style="western"><surname>Li</surname><given-names>D-Z</given-names></name><name name-style="western"><surname>Marhold</surname><given-names>K</given-names></name><name name-style="western"><surname>May</surname><given-names>TW</given-names></name><name name-style="western"><surname>McNeill</surname><given-names>J</given-names></name><name name-style="western"><surname>Monro</surname><given-names>AM</given-names></name><name name-style="western"><surname>Prado</surname><given-names>J</given-names></name><name name-style="western"><surname>Price</surname><given-names>MJ</given-names></name><name name-style="western"><surname>Smith</surname><given-names>GF</given-names></name></person-group> (<year>2018</year>) International Code of Nomenclature for algae, fungi, and plants (Shenzhen Code) adopted by the Nineteenth International Botanical Congress Shenzhen, China, July 2017. Regnum Vegetabile 159. Koeltz Botanical Books, Glashütten. <ext-link xlink:type="simple" ext-link-type="doi" xlink:href="10.12705/Code.2018">https://doi.org/10.12705/Code.2018</ext-link></mixed-citation></ref><ref id="B11"><mixed-citation xmlns:xlink="http://www.w3.org/1999/xlink" xlink:type="simple"><person-group><name name-style="western"><surname>Tzvelev</surname><given-names>NN</given-names></name></person-group> (<year>2015</year>) <article-title>On the genus <italic><tp:taxon-name><tp:taxon-name-part taxon-name-part-type="genus">Orobanche</tp:taxon-name-part></tp:taxon-name></italic> L. sensu lato (<tp:taxon-name><tp:taxon-name-part taxon-name-part-type="family">Orobanchaceae</tp:taxon-name-part></tp:taxon-name>) in Russia.</article-title><source>Novosti Sistematiki Vysshikh Rastenii</source><volume>46</volume>: <fpage>189</fpage>–<lpage>215</lpage>. [In Russian]</mixed-citation></ref><ref id="B3"><mixed-citation xmlns:xlink="http://www.w3.org/1999/xlink" xlink:type="simple"><person-group><name name-style="western"><surname>Beck</surname><given-names>G</given-names></name></person-group> (<year>1930</year>) <article-title><tp:taxon-name><tp:taxon-name-part taxon-name-part-type="family">Orobanchaceae</tp:taxon-name-part></tp:taxon-name> L.</article-title> In: <person-group><name name-style="western"><surname>Engler</surname><given-names>A</given-names></name></person-group> (<role>Ed.</role>) <issue-title>Das Pflanzenreich IV.</issue-title><source>261 (Heft 96). Wilhelm Engelmann, Leipzig</source>, <fpage>1</fpage>–<lpage>348</lpage>.</mixed-citation></ref><ref id="B5"><mixed-citation xmlns:xlink="http://www.w3.org/1999/xlink" xlink:type="simple"><person-group><name name-style="western"><surname>Piwowarczyk</surname><given-names>R</given-names></name><name name-style="western"><surname>Sánchez Pedraja</surname><given-names>Ó</given-names></name><name name-style="western"><surname>Moreno Moral</surname><given-names>G</given-names></name></person-group> (<year>2017</year>) <article-title><italic><tp:taxon-name><tp:taxon-name-part taxon-name-part-type="genus">Phelipanche</tp:taxon-name-part><tp:taxon-name-part taxon-name-part-type="species">sevanensis</tp:taxon-name-part></tp:taxon-name></italic> (<tp:taxon-name><tp:taxon-name-part taxon-name-part-type="family">Orobanchaceae</tp:taxon-name-part></tp:taxon-name>): A new species from the Caucasus, and nomenclatural notes on similar species.</article-title><source>Phytotaxa</source><volume>292</volume>(<issue>3</issue>): <fpage>231</fpage>–<lpage>242</lpage>. <ext-link xlink:type="simple" ext-link-type="doi" xlink:href="10.11646/phytotaxa.292.3.3">https://doi.org/10.11646/phytotaxa.292.3.3</ext-link></mixed-citation></ref><ref id="B6"><mixed-citation xmlns:xlink="http://www.w3.org/1999/xlink" xlink:type="simple"><person-group><name name-style="western"><surname>Piwowarczyk</surname><given-names>R</given-names></name><name name-style="western"><surname>Sánchez Pedraja</surname><given-names>Ó</given-names></name><name name-style="western"><surname>Moreno Moral</surname><given-names>G</given-names></name><name name-style="western"><surname>Fayvush</surname><given-names>G</given-names></name><name name-style="western"><surname>Zakaryan</surname><given-names>N</given-names></name><name name-style="western"><surname>Kartashyan</surname><given-names>N</given-names></name><name name-style="western"><surname>Aleksanyan</surname><given-names>A</given-names></name></person-group> (<year>2019</year>) <article-title>Holoparasitic <tp:taxon-name><tp:taxon-name-part taxon-name-part-type="family">Orobanchaceae</tp:taxon-name-part></tp:taxon-name> (<italic><tp:taxon-name><tp:taxon-name-part taxon-name-part-type="genus">Cistanche</tp:taxon-name-part></tp:taxon-name></italic>, <italic><tp:taxon-name><tp:taxon-name-part taxon-name-part-type="genus">Diphelypaea</tp:taxon-name-part></tp:taxon-name></italic>, <italic><tp:taxon-name><tp:taxon-name-part taxon-name-part-type="genus">Orobanche</tp:taxon-name-part></tp:taxon-name></italic>, <italic><tp:taxon-name><tp:taxon-name-part taxon-name-part-type="genus">Phelipanche</tp:taxon-name-part></tp:taxon-name></italic>) in Armenia: Distribution, habitats, host range and taxonomic problems.</article-title><source>Phytotaxa</source><volume>386</volume>(<issue>1</issue>): <fpage>1</fpage>–<lpage>106</lpage>. <ext-link xlink:type="simple" ext-link-type="doi" xlink:href="10.11646/phytotaxa.386.1.1">https://doi.org/10.11646/phytotaxa.386.1.1</ext-link></mixed-citation></ref><ref id="B7"><mixed-citation xmlns:xlink="http://www.w3.org/1999/xlink" xlink:type="simple"><person-group><name name-style="western"><surname>Piwowarczyk</surname><given-names>R</given-names></name><name name-style="western"><surname>Schneider</surname><given-names>AC</given-names></name><name name-style="western"><surname>Góralski</surname><given-names>G</given-names></name><name name-style="western"><surname>Kwolek</surname><given-names>D</given-names></name><name name-style="western"><surname>Denysenko-Bennett</surname><given-names>M</given-names></name><name name-style="western"><surname>Burda</surname><given-names>A</given-names></name><name name-style="western"><surname>Ruraż</surname><given-names>K</given-names></name><name name-style="western"><surname>Joachimiak</surname><given-names>AJ</given-names></name><name name-style="western"><surname>Sánchez Pedraja</surname><given-names>Ó</given-names></name></person-group> (<year>2021</year>) <article-title>Phylogeny and historical biogeography analysis support Caucasian and Mediterranean centres of origin of key holoparasitic Orobancheae (<tp:taxon-name><tp:taxon-name-part taxon-name-part-type="family">Orobanchaceae</tp:taxon-name-part></tp:taxon-name>) lineages.</article-title><source>PhytoKeys</source><volume>174</volume>: <fpage>165</fpage>–<lpage>194</lpage>. <ext-link xlink:type="simple" ext-link-type="doi" xlink:href="10.3897/phytokeys.174.62524">https://doi.org/10.3897/phytokeys.174.62524</ext-link></mixed-citation></ref></ref-list></tp:taxon-treatment>
